# Supplementary material for: Swarm intelligence-based packet scheduling for future intelligent networks
Source: PeerJ Comput Sci. 2023 Nov 16;9:e1671. doi: 10.7717/peerj-cs.1671 (PMC10703026; doi:10.7717/peerj-cs.1671)
Supplement: Supplemental Information 1 [file peerj-cs-09-1671-s001.zip]

Archive with 20 entries (14 files):
- CodeData/Experiment_Code.rar
- CodeData/Experiment_Code/
- CodeData/Experiment_Code/Experiment_Code/
- CodeData/Experiment_Code/Experiment_Code/Gaussian _raffic_Generator.py
- CodeData/Experiment_Code/Experiment_Code/NS3 _race_Analyzer.py
- CodeData/Experiment_Code/Experiment_Code/TLM_Unit_Model.py
- CodeData/NS3_TIPS_Algorithm.rar
- CodeData/NS3_TIPS_Algorithm/
- CodeData/NS3_TIPS_Algorithm/NS3_TIPS_Algorithm/
- CodeData/NS3_TIPS_Algorithm/NS3_TIPS_Algorithm/tips-queue-disc.cc
- CodeData/NS3_TIPS_Algorithm/NS3_TIPS_Algorithm/tips-queue-disc.h
- CodeData/Simulation_Trace_Files.tar.gz
- CodeData/Simulation_Trace_Files/
- CodeData/Simulation_Trace_Files/Data/
- CodeData/Simulation_Trace_Files/Data/c_ml.txt
- CodeData/Simulation_Trace_Files/Data/g1_ml.txt
- CodeData/Simulation_Trace_Files/Data/g2_ml.txt
- CodeData/Simulation_Trace_Files/Data/g3_ml.txt
- CodeData/Simulation_Trace_Files/Data/ps1.tr
- CodeData/Simulation_Trace_Files/Data/traffic.csv
