# Supplementary material for: Swarm intelligence-based packet scheduling for future intelligent networks
Source: PeerJ Comput Sci. 2023 Nov 16;9:e1671. doi: 10.7717/peerj-cs.1671 (PMC10703026; doi:10.7717/peerj-cs.1671)
Supplement: Supplemental Information 1 [file peerj-cs-09-1671-s001.zip › CodeData/Experiment_Code/Experiment_Code/Gaussian _raffic_Generator.py]

import numpy as np
import random
s = np.random.poisson(50,24)

se = np.random.exponential(24, 200)

n, p = 24, .5 ;
sb = np.random.binomial(n, p, 200)

print(s)


import matplotlib.pyplot as plt
count, bins, ignored = plt.hist(s, 14, density=True)

#plt.show()

file = open('/home/arif/5GLENA/source/ns-3-dev/traffic.csv', 'w')
file.write('') # Write some text
file.close() # Close the file

file = open('/home/arif/5GLENA/source/ns-3-dev/traffic.csv', 'a')
import random


#r_nodes = random.sample(range(1, 12), 12)
center_rate = random.sample(range(5000, 15000), 1)
z = 30

for i in range (1,13):
    time_index = random.sample(range(i, 100), 60)
    time_index_sorted = np.sort(time_index)
    center_rate = random.sample(range(50000, 500000), 1)
    rates = random.sample(range(5000, 50000), 60)
    #print(rates)
    #print(time_index_sorted)
    s = np.random.poisson(center_rate,60)
    #print(s)
    out = "1";


    for ti  in range(1, 60):
        pksize = random.choice([512, 768, 1024, 1280, 1518])
        time_key = str(time_index_sorted[ti])
        if ti == 59:
            period = str(10)
        else:
            period = str(time_index_sorted[ti + 1] - time_index_sorted[ti])
        rate_value = str(int((8*s[ti]/1024)/int(period))) + "Kbps"
        out = out + "," + time_key + "|"+ rate_value +"|" + str(pksize) + "|" + period;
    file.write(out[2:] + "\n")  # Write some text
    print(out[2:])

print()
