# Supplementary material for: Swarm intelligence-based packet scheduling for future intelligent networks
Source: PeerJ Comput Sci. 2023 Nov 16;9:e1671. doi: 10.7717/peerj-cs.1671 (PMC10703026; doi:10.7717/peerj-cs.1671)
Supplement: Supplemental Information 1 [file peerj-cs-09-1671-s001.zip › CodeData/Simulation_Trace_Files/Data/c_ml.txt]

time	node	queues	elrang_per_queue	weights
0	c	3	5|5|5	1|1|1
1	c	3	3|2|1	1|1|1
2	c	3	3|2|1	1|1|1
3	c	3	3|1|2	1|2|1
4	c	3	3|2|1	1|1|2
5	c	3	2|3|1	1|1|1
6	c	3	3|1|2	1|1|1
7	c	3	3|1|2	1|1|1
8	c	3	3|2|1	1|1|2
9	c	3	3|2|1	1|1|2
10	c	3	3|2|1	1|1|1
11	c	3	3|1|2	1|2|1
12	c	3	2|3|1	1|1|1
13	c	3	3|1|2	1|1|1
14	c	3	3|2|1	1|1|2
15	c	3	3|1|2	1|1|1
16	c	3	3|1|2	1|1|1
17	c	3	3|2|1	1|1|1
18	c	3	3|2|1	1|1|1
19	c	3	3|2|1	1|1|2
20	c	3	2|3|1	1|1|2
21	c	3	3|2|1	1|1|1
22	c	3	3|2|1	1|1|1
23	c	3	3|2|1	1|1|2
24	c	3	2|1|3	1|1|1
25	c	3	3|2|1	1|1|1
26	c	3	3|2|1	1|1|2
27	c	3	3|2|1	1|1|2
28	c	3	3|1|2	1|2|1
29	c	3	2|1|3	1|1|1
30	c	3	3|2|1	1|1|2
31	c	3	3|2|1	1|1|2
32	c	3	3|1|2	1|2|1
33	c	3	3|2|1	1|1|2
34	c	3	3|2|1	1|1|2
35	c	3	3|2|1	1|1|1
36	c	3	3|1|2	1|2|1
37	c	3	3|2|1	1|1|2
38	c	3	3|2|1	1|1|1
39	c	3	3|1|2	1|2|1
40	c	3	3|2|1	1|1|1
41	c	3	3|2|1	1|1|1
42	c	3	3|2|1	1|2|2
43	c	3	2|3|1	1|1|2
44	c	3	3|2|1	1|2|2
45	c	3	3|1|2	1|1|1
46	c	3	3|2|1	1|1|1
47	c	3	3|2|1	1|1|1
48	c	3	3|2|1	1|2|2
49	c	3	3|2|1	1|1|1
50	c	3	3|1|2	1|1|1
51	c	3	3|1|2	1|2|1
52	c	3	3|2|1	1|1|2
53	c	3	2|3|1	1|1|2
54	c	3	3|1|2	1|1|1
55	c	3	2|3|1	1|1|1
56	c	3	3|2|1	1|1|2
57	c	3	3|2|1	1|2|2
58	c	3	3|1|2	1|1|1
59	c	3	3|1|2	1|1|1
60	c	3	3|2|1	1|1|1
61	c	3	3|2|1	1|1|2
62	c	3	3|2|1	1|1|2
63	c	3	3|1|2	1|2|1
64	c	3	3|2|1	1|1|1
65	c	3	1|2|3	1|1|1
66	c	3	3|2|1	1|1|1
67	c	3	3|1|2	1|2|1
68	c	3	3|2|1	1|1|2
69	c	3	3|2|1	1|1|2
70	c	3	3|1|2	1|2|1
71	c	3	3|2|1	1|1|2
72	c	3	3|2|1	1|1|2
73	c	3	3|2|1	1|1|2
74	c	3	3|2|1	1|1|2
75	c	3	3|1|2	1|1|1
76	c	3	3|2|1	1|1|2
77	c	3	3|2|1	1|1|2
78	c	3	2|3|1	1|1|2
79	c	3	2|3|1	1|1|1
80	c	3	3|2|1	1|1|1
81	c	3	3|2|1	1|1|2
82	c	3	2|3|1	1|1|2
83	c	3	3|2|1	1|1|2
84	c	3	3|2|1	1|1|2
85	c	3	3|2|1	1|1|2
86	c	3	3|2|1	1|1|2
87	c	3	2|3|1	1|1|1
88	c	3	3|2|1	1|1|2
89	c	3	3|2|1	1|1|2
90	c	3	3|2|1	1|1|2
91	c	3	3|2|1	1|1|2
92	c	3	3|2|1	1|1|1
93	c	3	3|2|1	1|1|2
94	c	3	2|1|3	1|1|1
95	c	3	3|2|1	1|1|2
96	c	3	3|1|2	1|1|1
97	c	3	2|3|1	1|1|2
98	c	3	3|1|2	1|2|1
99	c	3	3|2|1	1|1|2
