# Supplementary material for: Swarm intelligence-based packet scheduling for future intelligent networks
Source: PeerJ Comput Sci. 2023 Nov 16;9:e1671. doi: 10.7717/peerj-cs.1671 (PMC10703026; doi:10.7717/peerj-cs.1671)
Supplement: Supplemental Information 1 [file peerj-cs-09-1671-s001.zip › CodeData/Simulation_Trace_Files/Data/g1_ml.txt]

time	node	queues	elrang_per_queue	weights
0	g1	4	1|1|1|1	2|2|2|2
1	g1	4	3|1|1|3	2|4|4|2
2	g1	4	3|2|1|3	2|3|5|2
3	g1	4	3|1|2|3	2|5|3|2
4	g1	4	2|1|2|2	2|5|2|2
5	g1	4	3|1|1|3	3|5|5|3
6	g1	4	3|2|1|3	2|3|4|2
7	g1	4	3|1|1|3	2|4|4|2
8	g1	4	4|2|1|3	2|4|5|3
9	g1	4	3|1|2|3	2|7|4|2
10	g1	4	3|1|2|3	2|8|4|2
11	g1	4	3|2|1|3	2|3|4|2
12	g1	4	4|1|2|3	2|6|5|3
13	g1	4	3|1|1|3	2|4|4|2
14	g1	4	3|1|2|4	3|6|5|2
15	g1	4	3|1|2|3	2|6|4|2
16	g1	4	3|1|2|3	2|5|3|2
17	g1	4	3|1|2|3	2|4|3|2
18	g1	4	3|2|1|3	2|3|4|2
19	g1	4	3|1|2|3	2|5|3|2
20	g1	4	3|1|2|4	3|7|4|2
21	g1	4	3|1|2|3	2|5|4|2
22	g1	4	3|2|1|3	2|3|4|2
23	g1	4	3|1|1|3	2|4|4|2
24	g1	4	3|1|2|3	2|7|4|2
25	g1	4	3|1|1|3	2|3|3|2
26	g1	4	3|1|1|3	2|5|5|2
27	g1	4	3|1|2|3	2|6|3|2
28	g1	4	3|2|1|3	2|4|5|2
29	g1	4	3|1|2|3	2|7|3|2
30	g1	4	3|1|2|3	2|4|3|2
31	g1	4	3|2|1|3	2|3|4|2
32	g1	4	2|2|1|2	2|2|4|2
33	g1	4	2|1|2|4	3|4|3|2
34	g1	4	3|1|2|3	2|5|4|2
35	g1	4	3|2|1|3	2|3|4|2
36	g1	4	3|2|1|3	2|3|4|2
37	g1	4	3|3|1|1	2|2|3|3
38	g1	4	3|1|1|3	2|4|4|2
39	g1	4	4|2|1|2	2|3|4|3
40	g1	4	3|1|1|3	2|4|4|2
41	g1	4	4|1|2|2	2|5|3|3
42	g1	4	3|1|2|3	2|8|3|2
43	g1	4	3|1|2|3	2|6|4|2
44	g1	4	3|1|2|3	2|6|4|2
45	g1	4	3|1|1|3	2|5|5|2
46	g1	4	3|1|2|3	2|4|3|2
47	g1	4	3|1|2|3	2|5|3|2
48	g1	4	2|1|3|3	3|4|2|2
49	g1	4	2|2|1|2	2|2|3|2
50	g1	4	2|1|3|3	3|5|2|2
51	g1	4	3|1|2|3	2|4|3|2
52	g1	4	3|1|2|3	2|4|3|2
53	g1	4	3|1|2|3	2|7|4|2
54	g1	4	2|1|2|4	3|6|3|2
55	g1	4	3|1|2|3	2|6|4|2
56	g1	4	2|2|1|2	2|2|3|2
57	g1	4	2|2|1|2	2|2|4|2
58	g1	4	3|1|2|3	2|5|3|2
59	g1	4	3|1|2|3	2|7|4|2
60	g1	4	3|2|1|3	2|4|5|2
61	g1	4	3|1|2|3	2|5|4|2
62	g1	4	3|3|1|1	2|2|3|3
63	g1	4	3|1|2|3	2|5|3|2
64	g1	4	3|1|1|3	2|4|4|2
65	g1	4	3|1|2|4	3|7|5|2
66	g1	4	2|2|1|2	2|2|3|2
67	g1	4	3|1|1|3	2|4|4|2
68	g1	4	3|2|1|3	2|4|5|2
69	g1	4	3|2|1|3	2|3|4|2
70	g1	4	3|1|2|3	2|7|5|2
71	g1	4	3|1|1|3	2|4|4|2
72	g1	4	3|1|2|4	3|6|4|2
73	g1	4	3|1|2|3	2|6|4|2
74	g1	4	3|1|1|3	2|4|4|2
75	g1	4	2|1|2|2	2|4|2|2
76	g1	4	3|1|1|3	2|4|4|2
77	g1	4	3|1|2|3	2|5|4|2
78	g1	4	3|1|2|3	2|5|4|2
79	g1	4	2|1|2|4	3|8|3|2
80	g1	4	3|1|1|3	2|3|3|2
81	g1	4	3|1|2|3	2|7|4|2
82	g1	4	2|1|2|2	3|5|3|3
83	g1	4	3|1|2|3	2|6|3|2
84	g1	4	3|1|2|3	2|6|4|2
85	g1	4	3|1|1|3	2|3|3|2
86	g1	4	3|1|1|3	2|4|4|2
87	g1	4	3|1|2|3	2|5|3|2
88	g1	4	3|1|2|3	2|6|4|2
89	g1	4	3|1|2|3	2|6|3|2
90	g1	4	3|2|1|3	2|3|4|2
91	g1	4	3|1|1|3	2|4|4|2
92	g1	4	3|1|2|3	2|5|3|2
93	g1	4	3|1|2|3	2|4|3|2
94	g1	4	3|1|2|3	2|5|4|2
95	g1	4	3|1|2|3	2|5|3|2
96	g1	4	3|1|1|3	2|3|3|2
97	g1	4	3|1|1|4	3|6|6|2
98	g1	4	2|1|2|2	2|4|2|2
99	g1	4	3|2|1|3	2|4|6|2
