# Supplementary material for: Swarm intelligence-based packet scheduling for future intelligent networks
Source: PeerJ Comput Sci. 2023 Nov 16;9:e1671. doi: 10.7717/peerj-cs.1671 (PMC10703026; doi:10.7717/peerj-cs.1671)
Supplement: Supplemental Information 1 [file peerj-cs-09-1671-s001.zip › CodeData/Simulation_Trace_Files/Data/g2_ml.txt]

time	node	queues	elrang_per_queue	weights
0	g2	4	1|1|1|1	2|2|2|2
1	g2	4	1|1|1|1	2|2|2|2
2	g2	4	1|1|1|1	2|2|2|2
3	g2	4	1|1|1|1	2|2|2|2
4	g2	4	1|1|1|1	2|2|2|2
5	g2	4	1|1|1|1	2|2|2|2
6	g2	4	1|1|1|1	2|2|2|2
7	g2	4	1|1|1|1	2|2|2|2
8	g2	4	1|1|1|1	2|2|2|2
9	g2	4	2|1|2|2	2|3|2|2
10	g2	4	2|1|2|2	2|3|2|2
11	g2	4	1|1|1|1	2|2|2|2
12	g2	4	2|1|2|2	2|3|2|2
13	g2	4	1|1|1|1	2|2|2|2
14	g2	4	1|1|1|1	2|2|2|2
15	g2	4	1|1|1|1	2|2|2|2
16	g2	4	1|1|1|1	2|2|2|2
17	g2	4	1|1|1|1	2|2|2|2
18	g2	4	1|1|1|1	2|2|2|2
19	g2	4	1|1|1|1	2|2|2|2
20	g2	4	2|1|2|2	2|3|2|2
21	g2	4	1|1|1|1	2|2|2|2
22	g2	4	1|1|1|1	2|2|2|2
23	g2	4	1|1|1|1	2|2|2|2
24	g2	4	2|1|2|2	2|3|2|2
25	g2	4	1|1|1|1	2|2|2|2
26	g2	4	1|1|1|1	2|2|2|2
27	g2	4	1|1|1|1	2|2|2|2
28	g2	4	1|1|1|1	2|2|2|2
29	g2	4	2|1|2|2	2|3|2|2
30	g2	4	1|1|1|1	2|2|2|2
31	g2	4	1|1|1|1	2|2|2|2
32	g2	4	1|1|1|1	2|2|2|2
33	g2	4	1|1|1|1	2|2|2|2
34	g2	4	1|1|1|1	2|2|2|2
35	g2	4	1|1|1|1	2|2|2|2
36	g2	4	1|1|1|1	2|2|2|2
37	g2	4	1|1|1|1	2|2|2|2
38	g2	4	1|1|1|1	2|2|2|2
39	g2	4	1|1|1|1	2|2|2|2
40	g2	4	1|1|1|1	2|2|2|2
41	g2	4	1|1|1|1	2|2|2|2
42	g2	4	2|1|2|2	2|3|2|2
43	g2	4	1|1|1|1	2|2|2|2
44	g2	4	2|1|2|2	2|3|2|2
45	g2	4	1|1|1|1	2|2|2|2
46	g2	4	1|1|1|1	2|2|2|2
47	g2	4	1|1|1|1	2|2|2|2
48	g2	4	1|1|1|1	2|2|2|2
49	g2	4	1|1|1|1	2|2|2|2
50	g2	4	1|1|1|1	2|2|2|2
51	g2	4	1|1|1|1	2|2|2|2
52	g2	4	1|1|1|1	2|2|2|2
53	g2	4	2|1|2|2	2|3|2|2
54	g2	4	2|1|2|2	2|3|2|2
55	g2	4	2|1|2|2	2|3|2|2
56	g2	4	1|1|1|1	2|2|2|2
57	g2	4	1|1|1|1	2|2|2|2
58	g2	4	1|1|1|1	2|2|2|2
59	g2	4	2|1|2|2	2|3|2|2
60	g2	4	1|1|1|1	2|2|2|2
61	g2	4	1|1|1|1	2|2|2|2
62	g2	4	1|1|1|1	2|2|2|2
63	g2	4	1|1|1|1	2|2|2|2
64	g2	4	1|1|1|1	2|2|2|2
65	g2	4	2|1|2|2	2|3|2|2
66	g2	4	1|1|1|1	2|2|2|2
67	g2	4	1|1|1|1	2|2|2|2
68	g2	4	1|1|1|1	2|2|2|2
69	g2	4	1|1|1|1	2|2|2|2
70	g2	4	2|1|2|2	2|3|2|2
71	g2	4	1|1|1|1	2|2|2|2
72	g2	4	1|1|1|1	2|2|2|2
73	g2	4	1|1|1|1	2|2|2|2
74	g2	4	1|1|1|1	2|2|2|2
75	g2	4	1|1|1|1	2|2|2|2
76	g2	4	1|1|1|1	2|2|2|2
77	g2	4	1|1|1|1	2|2|2|2
78	g2	4	1|1|1|1	2|2|2|2
79	g2	4	2|1|2|2	2|3|2|2
80	g2	4	1|1|1|1	2|2|2|2
81	g2	4	2|1|2|2	2|3|2|2
82	g2	4	1|1|1|1	2|2|2|2
83	g2	4	2|1|2|2	2|3|2|2
84	g2	4	1|1|1|1	2|2|2|2
85	g2	4	1|1|1|1	2|2|2|2
86	g2	4	1|1|1|1	2|2|2|2
87	g2	4	1|1|1|1	2|2|2|2
88	g2	4	2|1|2|2	2|3|2|2
89	g2	4	2|1|2|2	2|3|2|2
90	g2	4	1|1|1|1	2|2|2|2
91	g2	4	1|1|1|1	2|2|2|2
92	g2	4	1|1|1|1	2|2|2|2
93	g2	4	1|1|1|1	2|2|2|2
94	g2	4	1|1|1|1	2|2|2|2
95	g2	4	1|1|1|1	2|2|2|2
96	g2	4	1|1|1|1	2|2|2|2
97	g2	4	1|1|1|1	2|2|2|2
98	g2	4	1|1|1|1	2|2|2|2
99	g2	4	1|1|1|1	2|2|2|2
