# Supplementary material for: Swarm intelligence-based packet scheduling for future intelligent networks
Source: PeerJ Comput Sci. 2023 Nov 16;9:e1671. doi: 10.7717/peerj-cs.1671 (PMC10703026; doi:10.7717/peerj-cs.1671)
Supplement: Supplemental Information 1 [file peerj-cs-09-1671-s001.zip › CodeData/Simulation_Trace_Files/Data/g3_ml.txt]

time	node	queues	elrang_per_queue	weights
0	g3	4	1|1|1|1	2|2|2|2
1	g3	4	3|1|1|3	2|3|3|2
2	g3	4	2|2|1|2	2|2|4|2
3	g3	4	2|1|2|2	2|3|2|2
4	g3	4	2|1|2|2	2|3|2|2
5	g3	4	3|1|2|3	2|4|3|2
6	g3	4	2|2|1|2	2|2|3|2
7	g3	4	3|1|1|3	2|3|3|2
8	g3	4	3|1|1|3	2|3|3|2
9	g3	4	3|1|2|3	2|5|3|2
10	g3	4	3|1|2|3	2|5|3|2
11	g3	4	2|2|1|2	2|2|3|2
12	g3	4	3|1|2|3	2|4|3|2
13	g3	4	3|1|1|3	2|3|3|2
14	g3	4	3|1|2|3	2|4|3|2
15	g3	4	3|1|2|3	2|4|3|2
16	g3	4	2|1|2|2	2|4|2|2
17	g3	4	2|1|2|2	2|3|2|2
18	g3	4	3|1|1|3	2|3|3|2
19	g3	4	2|1|2|2	2|3|2|2
20	g3	4	3|1|2|3	2|5|3|2
21	g3	4	3|1|1|3	2|3|3|2
22	g3	4	3|1|1|3	2|3|3|2
23	g3	4	3|1|1|3	2|3|3|2
24	g3	4	3|1|2|3	2|5|3|2
25	g3	4	2|1|2|2	2|3|2|2
26	g3	4	3|1|2|3	2|4|3|2
27	g3	4	2|1|2|2	2|4|2|2
28	g3	4	3|1|1|3	2|3|3|2
29	g3	4	2|1|2|2	2|5|2|2
30	g3	4	3|1|1|3	2|3|3|2
31	g3	4	2|2|1|2	2|2|3|2
32	g3	4	2|2|1|2	2|2|3|2
33	g3	4	2|1|2|2	2|3|2|2
34	g3	4	3|1|1|3	2|3|3|2
35	g3	4	2|2|1|2	2|2|3|2
36	g3	4	3|1|1|3	2|3|3|2
37	g3	4	2|2|1|2	2|2|3|2
38	g3	4	3|1|1|3	2|3|3|2
39	g3	4	3|1|1|3	2|3|3|2
40	g3	4	3|1|1|3	2|3|3|2
41	g3	4	2|1|2|2	2|4|2|2
42	g3	4	2|1|2|2	2|5|2|2
43	g3	4	3|1|2|3	2|4|3|2
44	g3	4	3|1|2|3	2|4|3|2
45	g3	4	3|1|2|3	2|4|3|2
46	g3	4	3|1|1|3	2|3|3|2
47	g3	4	3|1|2|3	2|4|3|2
48	g3	4	2|1|2|2	2|3|2|2
49	g3	4	2|2|1|2	2|2|3|2
50	g3	4	2|1|2|2	2|4|2|2
51	g3	4	2|1|2|2	2|3|2|2
52	g3	4	3|1|1|3	2|3|3|2
53	g3	4	3|1|2|3	2|5|3|2
54	g3	4	2|1|2|2	2|4|2|2
55	g3	4	3|1|2|3	2|4|3|2
56	g3	4	2|2|1|2	2|2|3|2
57	g3	4	2|2|1|2	2|2|3|2
58	g3	4	2|1|2|2	2|4|2|2
59	g3	4	3|1|2|3	2|5|3|2
60	g3	4	3|1|1|3	2|3|3|2
61	g3	4	3|1|1|3	2|3|3|2
62	g3	4	1|1|1|1	2|2|2|2
63	g3	4	2|1|2|2	2|4|2|2
64	g3	4	3|1|1|3	2|3|3|2
65	g3	4	3|1|2|3	2|5|3|2
66	g3	4	2|2|1|2	2|2|3|2
67	g3	4	3|1|1|3	2|3|3|2
68	g3	4	3|1|1|3	2|3|3|2
69	g3	4	2|2|1|2	2|2|3|2
70	g3	4	3|1|2|3	2|4|3|2
71	g3	4	3|1|1|3	2|3|3|2
72	g3	4	3|1|2|3	2|4|3|2
73	g3	4	3|1|2|3	2|4|3|2
74	g3	4	3|1|1|3	2|3|3|2
75	g3	4	2|1|2|2	2|3|2|2
76	g3	4	3|1|1|3	2|3|3|2
77	g3	4	3|1|1|3	2|3|3|2
78	g3	4	3|1|1|3	2|3|3|2
79	g3	4	3|1|2|3	2|5|3|2
80	g3	4	2|1|2|2	2|3|2|2
81	g3	4	3|1|2|3	2|5|3|2
82	g3	4	3|1|1|3	2|3|3|2
83	g3	4	2|1|2|2	2|4|2|2
84	g3	4	3|1|2|3	2|4|3|2
85	g3	4	2|1|2|2	2|3|2|2
86	g3	4	3|1|1|3	2|3|3|2
87	g3	4	2|1|2|2	2|4|2|2
88	g3	4	3|1|2|3	2|4|3|2
89	g3	4	2|1|2|2	2|4|2|2
90	g3	4	2|2|1|2	2|2|3|2
91	g3	4	3|1|1|3	2|3|3|2
92	g3	4	2|1|2|2	2|4|2|2
93	g3	4	2|1|2|2	2|3|2|2
94	g3	4	3|1|2|3	2|4|3|2
95	g3	4	2|1|2|2	2|4|2|2
96	g3	4	1|1|1|1	2|2|2|2
97	g3	4	3|1|1|3	2|4|4|2
98	g3	4	2|1|2|2	2|3|2|2
99	g3	4	3|2|1|3	2|3|4|2
