# Supplementary material for: Swarm intelligence-based packet scheduling for future intelligent networks
Source: PeerJ Comput Sci. 2023 Nov 16;9:e1671. doi: 10.7717/peerj-cs.1671 (PMC10703026; doi:10.7717/peerj-cs.1671)
Supplement: Supplemental Information 1 [file peerj-cs-09-1671-s001.zip › CodeData/Simulation_Trace_Files/Data/traffic.csv]

1|283Kbps|1500|1	2|102Kbps|1500|1	3|178Kbps|1500|1	4|193Kbps|1500|1	5|153Kbps|1500|1	6|196Kbps|1500|1	7|142Kbps|1500|1	8|78Kbps|1500|1	9|140Kbps|1500|1	10|114Kbps|1500|1	11|180Kbps|1500|1	12|122Kbps|1500|1	13|133Kbps|1500|1	14|158Kbps|1500|1	15|92Kbps|1500|1	16|179Kbps|1500|1	17|93Kbps|1500|1	18|110Kbps|1500|1	19|84Kbps|1500|1	20|134Kbps|1500|1	21|74Kbps|1500|1	22|140Kbps|1500|1	23|159Kbps|1500|1	24|50Kbps|1500|1	25|100Kbps|1500|1	26|124Kbps|1500|1	27|101Kbps|1500|1	28|180Kbps|1500|1	29|184Kbps|1500|1	30|154Kbps|1500|1	31|146Kbps|1500|1	32|110Kbps|1500|1	33|112Kbps|1500|1	34|99Kbps|1500|1	35|148Kbps|1500|1	36|172Kbps|1500|1	37|193Kbps|1500|1	38|87Kbps|1500|1	39|187Kbps|1500|1	40|174Kbps|1500|1	41|104Kbps|1500|1	42|276Kbps|1500|1	43|151Kbps|1500|1	44|135Kbps|1500|1	45|90Kbps|1500|1	46|161Kbps|1500|1	47|70Kbps|1500|1	48|106Kbps|1500|1	49|47Kbps|1500|1	50|124Kbps|1500|1
1|282Kbps|1500|1	2|694Kbps|1500|1	3|710Kbps|1500|1	4|113Kbps|1500|1	5|601Kbps|1500|1	6|682Kbps|1500|1	7|153Kbps|1500|1	8|473Kbps|1500|1	9|934Kbps|1500|1	10|61Kbps|1500|1	11|654Kbps|1500|1	12|687Kbps|1500|1	13|458Kbps|1500|1	14|217Kbps|1500|1	15|42Kbps|1500|1	16|623Kbps|1500|1	17|166Kbps|1500|1	18|348Kbps|1500|1	19|756Kbps|1500|1	20|204Kbps|1500|1	21|193Kbps|1500|1	22|39Kbps|1500|1	23|373Kbps|1500|1	24|740Kbps|1500|1	25|733Kbps|1500|1	26|412Kbps|1500|1	27|844Kbps|1500|1	28|306Kbps|1500|1	29|576Kbps|1500|1	30|725Kbps|1500|1	31|750Kbps|1500|1	32|842Kbps|1500|1	33|440Kbps|1500|1	34|462Kbps|1500|1	35|455Kbps|1500|1	36|102Kbps|1500|1	37|605Kbps|1500|1	38|671Kbps|1500|1	39|489Kbps|1500|1	40|585Kbps|1500|1	41|398Kbps|1500|1	42|256Kbps|1500|1	43|699Kbps|1500|1	44|389Kbps|1500|1	45|643Kbps|1500|1	46|512Kbps|1500|1	47|145Kbps|1500|1	48|897Kbps|1500|1	49|996Kbps|1500|1	50|538Kbps|1500|1
1|341Kbps|1500|1	2|139Kbps|1500|1	3|189Kbps|1500|1	4|160Kbps|1500|1	5|264Kbps|1500|1	6|369Kbps|1500|1	7|254Kbps|1500|1	8|250Kbps|1500|1	9|379Kbps|1500|1	10|289Kbps|1500|1	11|260Kbps|1500|1	12|84Kbps|1500|1	13|350Kbps|1500|1	14|312Kbps|1500|1	15|217Kbps|1500|1	16|515Kbps|1500|1	17|116Kbps|1500|1	18|258Kbps|1500|1	19|266Kbps|1500|1	20|458Kbps|1500|1	21|115Kbps|1500|1	22|80Kbps|1500|1	23|323Kbps|1500|1	24|209Kbps|1500|1	25|178Kbps|1500|1	26|271Kbps|1500|1	27|17Kbps|1500|1	28|46Kbps|1500|1	29|246Kbps|1500|1	30|146Kbps|1500|1	31|255Kbps|1500|1	32|352Kbps|1500|1	33|168Kbps|1500|1	34|227Kbps|1500|1	35|194Kbps|1500|1	36|489Kbps|1500|1	37|394Kbps|1500|1	38|406Kbps|1500|1	39|274Kbps|1500|1	40|148Kbps|1500|1	41|233Kbps|1500|1	42|194Kbps|1500|1	43|212Kbps|1500|1	44|508Kbps|1500|1	45|32Kbps|1500|1	46|226Kbps|1500|1	47|376Kbps|1500|1	48|380Kbps|1500|1	49|383Kbps|1500|1	50|109Kbps|1500|1
1|81Kbps|1500|1	2|100Kbps|1500|1	3|80Kbps|1500|1	4|48Kbps|1500|1	5|129Kbps|1500|1	6|164Kbps|1500|1	7|128Kbps|1500|1	8|90Kbps|1500|1	9|71Kbps|1500|1	10|94Kbps|1500|1	11|64Kbps|1500|1	12|114Kbps|1500|1	13|130Kbps|1500|1	14|50Kbps|1500|1	15|109Kbps|1500|1	16|104Kbps|1500|1	17|103Kbps|1500|1	18|114Kbps|1500|1	19|52Kbps|1500|1	20|86Kbps|1500|1	21|8Kbps|1500|1	22|36Kbps|1500|1	23|60Kbps|1500|1	24|128Kbps|1500|1	25|81Kbps|1500|1	26|34Kbps|1500|1	27|56Kbps|1500|1	28|134Kbps|1500|1	29|8Kbps|1500|1	30|112Kbps|1500|1	31|100Kbps|1500|1	32|93Kbps|1500|1	33|38Kbps|1500|1	34|60Kbps|1500|1	35|94Kbps|1500|1	36|78Kbps|1500|1	37|76Kbps|1500|1	38|36Kbps|1500|1	39|58Kbps|1500|1	40|146Kbps|1500|1	41|59Kbps|1500|1	42|85Kbps|1500|1	43|84Kbps|1500|1	44|24Kbps|1500|1	45|50Kbps|1500|1	46|58Kbps|1500|1	47|110Kbps|1500|1	48|76Kbps|1500|1	49|68Kbps|1500|1	50|82Kbps|1500|1
1|550Kbps|1500|1	2|267Kbps|1500|1	3|232Kbps|1500|1	4|640Kbps|1500|1	5|281Kbps|1500|1	6|383Kbps|1500|1	7|423Kbps|1500|1	8|6Kbps|1500|1	9|401Kbps|1500|1	10|197Kbps|1500|1	11|596Kbps|1500|1	12|368Kbps|1500|1	13|669Kbps|1500|1	14|480Kbps|1500|1	15|120Kbps|1500|1	16|1Kbps|1500|1	17|316Kbps|1500|1	18|56Kbps|1500|1	19|523Kbps|1500|1	20|414Kbps|1500|1	21|194Kbps|1500|1	22|268Kbps|1500|1	23|409Kbps|1500|1	24|129Kbps|1500|1	25|245Kbps|1500|1	26|389Kbps|1500|1	27|496Kbps|1500|1	28|262Kbps|1500|1	29|431Kbps|1500|1	30|406Kbps|1500|1	31|206Kbps|1500|1	32|551Kbps|1500|1	33|363Kbps|1500|1	34|322Kbps|1500|1	35|578Kbps|1500|1	36|104Kbps|1500|1	37|148Kbps|1500|1	38|151Kbps|1500|1	39|450Kbps|1500|1	40|114Kbps|1500|1	41|664Kbps|1500|1	42|26Kbps|1500|1	43|196Kbps|1500|1	44|174Kbps|1500|1	45|518Kbps|1500|1	46|178Kbps|1500|1	47|434Kbps|1500|1	48|33Kbps|1500|1	49|92Kbps|1500|1	50|513Kbps|1500|1
1|293Kbps|1500|1	2|247Kbps|1500|1	3|537Kbps|1500|1	4|248Kbps|1500|1	5|306Kbps|1500|1	6|304Kbps|1500|1	7|203Kbps|1500|1	8|437Kbps|1500|1	9|171Kbps|1500|1	10|386Kbps|1500|1	11|317Kbps|1500|1	12|423Kbps|1500|1	13|392Kbps|1500|1	14|268Kbps|1500|1	15|457Kbps|1500|1	16|308Kbps|1500|1	17|380Kbps|1500|1	18|277Kbps|1500|1	19|370Kbps|1500|1	20|522Kbps|1500|1	21|530Kbps|1500|1	22|109Kbps|1500|1	23|332Kbps|1500|1	24|49Kbps|1500|1	25|537Kbps|1500|1	26|343Kbps|1500|1	27|323Kbps|1500|1	28|388Kbps|1500|1	29|441Kbps|1500|1	30|428Kbps|1500|1	31|261Kbps|1500|1	32|239Kbps|1500|1	33|242Kbps|1500|1	34|574Kbps|1500|1	35|278Kbps|1500|1	36|566Kbps|1500|1	37|148Kbps|1500|1	38|417Kbps|1500|1	39|390Kbps|1500|1	40|400Kbps|1500|1	41|723Kbps|1500|1	42|364Kbps|1500|1	43|536Kbps|1500|1	44|566Kbps|1500|1	45|328Kbps|1500|1	46|254Kbps|1500|1	47|480Kbps|1500|1	48|492Kbps|1500|1	49|333Kbps|1500|1	50|375Kbps|1500|1
1|731Kbps|1500|1	2|633Kbps|1500|1	3|450Kbps|1500|1	4|519Kbps|1500|1	5|635Kbps|1500|1	6|442Kbps|1500|1	7|1080Kbps|1500|1	8|544Kbps|1500|1	9|287Kbps|1500|1	10|754Kbps|1500|1	11|750Kbps|1500|1	12|467Kbps|1500|1	13|405Kbps|1500|1	14|452Kbps|1500|1	15|692Kbps|1500|1	16|433Kbps|1500|1	17|722Kbps|1500|1	18|546Kbps|1500|1	19|278Kbps|1500|1	20|58Kbps|1500|1	21|278Kbps|1500|1	22|650Kbps|1500|1	23|622Kbps|1500|1	24|792Kbps|1500|1	25|363Kbps|1500|1	26|282Kbps|1500|1	27|514Kbps|1500|1	28|652Kbps|1500|1	29|618Kbps|1500|1	30|712Kbps|1500|1	31|721Kbps|1500|1	32|301Kbps|1500|1	33|405Kbps|1500|1	34|679Kbps|1500|1	35|828Kbps|1500|1	36|156Kbps|1500|1	37|405Kbps|1500|1	38|674Kbps|1500|1	39|477Kbps|1500|1	40|474Kbps|1500|1	41|253Kbps|1500|1	42|412Kbps|1500|1	43|894Kbps|1500|1	44|290Kbps|1500|1	45|647Kbps|1500|1	46|855Kbps|1500|1	47|626Kbps|1500|1	48|754Kbps|1500|1	49|426Kbps|1500|1	50|525Kbps|1500|1
1|206Kbps|1500|1	2|84Kbps|1500|1	3|210Kbps|1500|1	4|138Kbps|1500|1	5|181Kbps|1500|1	6|207Kbps|1500|1	7|199Kbps|1500|1	8|133Kbps|1500|1	9|93Kbps|1500|1	10|74Kbps|1500|1	11|191Kbps|1500|1	12|194Kbps|1500|1	13|166Kbps|1500|1	14|244Kbps|1500|1	15|296Kbps|1500|1	16|174Kbps|1500|1	17|162Kbps|1500|1	18|304Kbps|1500|1	19|216Kbps|1500|1	20|65Kbps|1500|1	21|134Kbps|1500|1	22|186Kbps|1500|1	23|138Kbps|1500|1	24|200Kbps|1500|1	25|276Kbps|1500|1	26|172Kbps|1500|1	27|268Kbps|1500|1	28|275Kbps|1500|1	29|210Kbps|1500|1	30|174Kbps|1500|1	31|268Kbps|1500|1	32|86Kbps|1500|1	33|203Kbps|1500|1	34|203Kbps|1500|1	35|132Kbps|1500|1	36|132Kbps|1500|1	37|259Kbps|1500|1	38|159Kbps|1500|1	39|96Kbps|1500|1	40|178Kbps|1500|1	41|80Kbps|1500|1	42|184Kbps|1500|1	43|157Kbps|1500|1	44|92Kbps|1500|1	45|193Kbps|1500|1	46|118Kbps|1500|1	47|46Kbps|1500|1	48|65Kbps|1500|1	49|126Kbps|1500|1	50|150Kbps|1500|1
1|600Kbps|1500|1	2|804Kbps|1500|1	3|740Kbps|1500|1	4|381Kbps|1500|1	5|190Kbps|1500|1	6|301Kbps|1500|1	7|816Kbps|1500|1	8|398Kbps|1500|1	9|516Kbps|1500|1	10|602Kbps|1500|1	11|1016Kbps|1500|1	12|608Kbps|1500|1	13|834Kbps|1500|1	14|740Kbps|1500|1	15|433Kbps|1500|1	16|195Kbps|1500|1	17|818Kbps|1500|1	18|500Kbps|1500|1	19|581Kbps|1500|1	20|651Kbps|1500|1	21|848Kbps|1500|1	22|325Kbps|1500|1	23|489Kbps|1500|1	24|358Kbps|1500|1	25|234Kbps|1500|1	26|472Kbps|1500|1	27|614Kbps|1500|1	28|428Kbps|1500|1	29|391Kbps|1500|1	30|751Kbps|1500|1	31|744Kbps|1500|1	32|374Kbps|1500|1	33|497Kbps|1500|1	34|578Kbps|1500|1	35|424Kbps|1500|1	36|581Kbps|1500|1	37|299Kbps|1500|1	38|543Kbps|1500|1	39|448Kbps|1500|1	40|808Kbps|1500|1	41|379Kbps|1500|1	42|763Kbps|1500|1	43|719Kbps|1500|1	44|321Kbps|1500|1	45|619Kbps|1500|1	46|511Kbps|1500|1	47|524Kbps|1500|1	48|786Kbps|1500|1	49|699Kbps|1500|1	50|197Kbps|1500|1
1|128Kbps|1500|1	2|10Kbps|1500|1	3|188Kbps|1500|1	4|59Kbps|1500|1	5|155Kbps|1500|1	6|92Kbps|1500|1	7|61Kbps|1500|1	8|233Kbps|1500|1	9|126Kbps|1500|1	10|136Kbps|1500|1	11|138Kbps|1500|1	12|188Kbps|1500|1	13|164Kbps|1500|1	14|286Kbps|1500|1	15|126Kbps|1500|1	16|60Kbps|1500|1	17|101Kbps|1500|1	18|218Kbps|1500|1	19|174Kbps|1500|1	20|164Kbps|1500|1	21|84Kbps|1500|1	22|66Kbps|1500|1	23|81Kbps|1500|1	24|114Kbps|1500|1	25|86Kbps|1500|1	26|48Kbps|1500|1	27|115Kbps|1500|1	28|120Kbps|1500|1	29|168Kbps|1500|1	30|201Kbps|1500|1	31|100Kbps|1500|1	32|135Kbps|1500|1	33|4Kbps|1500|1	34|116Kbps|1500|1	35|205Kbps|1500|1	36|134Kbps|1500|1	37|172Kbps|1500|1	38|71Kbps|1500|1	39|116Kbps|1500|1	40|254Kbps|1500|1	41|241Kbps|1500|1	42|162Kbps|1500|1	43|101Kbps|1500|1	44|206Kbps|1500|1	45|182Kbps|1500|1	46|161Kbps|1500|1	47|56Kbps|1500|1	48|226Kbps|1500|1	49|29Kbps|1500|1	50|94Kbps|1500|1
1|405Kbps|1500|1	2|670Kbps|1500|1	3|658Kbps|1500|1	4|927Kbps|1500|1	5|825Kbps|1500|1	6|395Kbps|1500|1	7|622Kbps|1500|1	8|403Kbps|1500|1	9|848Kbps|1500|1	10|551Kbps|1500|1	11|400Kbps|1500|1	12|722Kbps|1500|1	13|679Kbps|1500|1	14|572Kbps|1500|1	15|532Kbps|1500|1	16|666Kbps|1500|1	17|550Kbps|1500|1	18|659Kbps|1500|1	19|718Kbps|1500|1	20|815Kbps|1500|1	21|647Kbps|1500|1	22|801Kbps|1500|1	23|824Kbps|1500|1	24|396Kbps|1500|1	25|620Kbps|1500|1	26|448Kbps|1500|1	27|1164Kbps|1500|1	28|903Kbps|1500|1	29|630Kbps|1500|1	30|1000Kbps|1500|1	31|1256Kbps|1500|1	32|1043Kbps|1500|1	33|670Kbps|1500|1	34|389Kbps|1500|1	35|484Kbps|1500|1	36|482Kbps|1500|1	37|671Kbps|1500|1	38|616Kbps|1500|1	39|677Kbps|1500|1	40|677Kbps|1500|1	41|424Kbps|1500|1	42|475Kbps|1500|1	43|662Kbps|1500|1	44|714Kbps|1500|1	45|785Kbps|1500|1	46|462Kbps|1500|1	47|834Kbps|1500|1	48|467Kbps|1500|1	49|913Kbps|1500|1	50|689Kbps|1500|1
1|670Kbps|1500|1	2|897Kbps|1500|1	3|792Kbps|1500|1	4|1017Kbps|1500|1	5|770Kbps|1500|1	6|244Kbps|1500|1	7|961Kbps|1500|1	8|1168Kbps|1500|1	9|1098Kbps|1500|1	10|540Kbps|1500|1	11|284Kbps|1500|1	12|1352Kbps|1500|1	13|538Kbps|1500|1	14|383Kbps|1500|1	15|851Kbps|1500|1	16|448Kbps|1500|1	17|583Kbps|1500|1	18|394Kbps|1500|1	19|933Kbps|1500|1	20|898Kbps|1500|1	21|482Kbps|1500|1	22|1237Kbps|1500|1	23|468Kbps|1500|1	24|642Kbps|1500|1	25|306Kbps|1500|1	26|510Kbps|1500|1	27|134Kbps|1500|1	28|445Kbps|1500|1	29|989Kbps|1500|1	30|704Kbps|1500|1	31|434Kbps|1500|1	32|993Kbps|1500|1	33|962Kbps|1500|1	34|1419Kbps|1500|1	35|973Kbps|1500|1	36|1072Kbps|1500|1	37|513Kbps|1500|1	38|673Kbps|1500|1	39|1346Kbps|1500|1	40|690Kbps|1500|1	41|579Kbps|1500|1	42|98Kbps|1500|1	43|416Kbps|1500|1	44|242Kbps|1500|1	45|1015Kbps|1500|1	46|851Kbps|1500|1	47|907Kbps|1500|1	48|882Kbps|1500|1	49|1161Kbps|1500|1	50|507Kbps|1500|1
[truncated: 49 more columns]
